# Supplementary material for: The Endocannabinoid Peptide RVD-Hemopressin Is a TRPV1 Channel Blocker
Source: Biomolecules. 2024 Sep 8;14(9):1134. doi: 10.3390/biom14091134 (PMC11430712; doi:10.3390/biom14091134)
Supplement: Supplementary file 1 [file biomolecules-14-01134-s001.zip]

Archive with 1 entries (1 files):
- biomolecules-3162161-supplementary.pdf
